# Supplementary material for: Comparisons of Copy Number, Genomic Structure, and Conserved Motifs for α-Amylase Genes from Barley, Rice, and Wheat
Source: Front Plant Sci. 2017 Oct 5;8:1727. doi: 10.3389/fpls.2017.01727 (PMC5633601; doi:10.3389/fpls.2017.01727)
Supplement: Supplementary file 8 [file Data_Sheet_1.XLSX]

## Sheet: S1 Pro Iden
Table S1 Sequence Identities of amy proteins
A. Barely amy1 - amy4
amy	1_1a	1_1b	1_1c	1_1d	1_1e	1_2	2_1	2_2	2_3	3	4_1
1_1b	100
1_1c	100	100
1_1d	100	100	100
1_1e	100	100	100	100
1_2	95	95	95	95	80
2_1	74	74	74	74	62	74
2_2	72	72	72	72	61	71	92
2_3	74	74	74	74	62	73	98	93
3	65	65	65	65	54	65	63	61	63
4_1	46	46	46	46	34	47	45	45	46	43
4_2	43	43	43	43	33	44	44	43	44	41	48
B. Rice amy1 and amy2
	LOC_Os06g49970	LOC_Os01g25510	LOC_Os02g52700
LOC_Os01g25510	24
LOC_Os02g52700	72.2	29.5
LOC_Os02g52710	72.2	30.8	94.6
C. Wheat amy1
	6AL1	6AL2	6AL3	6BL2	6BL3	6BL4	6BL5	6DL1	6DL2
6AL2	95.6
6AL3	96.3	98.6
6BL2	95.3	97.4	97
6BL3	82.4	81	80.4	81
6BL4	94.4	96.3	96.7	96.3	77.8
6BL5	84.5	84	83.4	84	83	81.2
6DL1	89.1	91.8	91.8	91.1	80.4	91.6	83.4
6DL2	88.8	90.9	90.9	91.6	78.4	90.2	81.8	86.7
6DL3	100	95.6	96.3	95.3	82.4	94.4	84.5	89.1	88.8
D. Wheat amy2
	7AL1	7BL1	7BL2	7BL3	7DL1	7DL2	Un1	UN2
7BL1	80.3
7BL2	88.6	85.6
7BL3	86.2	89.2	93.6
7DL1	88.7	83.6	90.9	91.6
7DL2	88.1	85	95.7	92.4	89.4
Un1	88.3	85.2	96.4	93.1	89.8	97.3
Un2	85	87.7	91.9	95.2	89.1	91.9	92.3
Un3	82.9	85.6	90.4	92.7	87.4	89.3	90.2	92.3

## Sheet: S2 Exon
Table S2 Numbers of intron and exons in barley, rice and wheat genomes
SF: subfamily
Gene	SF	Inton No	int1 bp	int2 bp	int3 bp	int4	int 5	int 6	int 7	int 8	int 9	exon no	exon1 bp	exon2 bp	exon 3 bp	exon 4	exon 5	exon 6	exon 7	exon 8	exon 9	exon 10
Barley	1
amy1_1a	1	2	23	107								3	87	1002	252
amy1_1b	1	2	23	107								3	87	1002	252
amy1_1c	1	2	23	107								3	87	1002	252
amy1_d	1	2	23	107								3	87	1002	252
amy1_1e	1	1	80									2	87	614
amy1_2	1	2	95	106								3	87	945	252
amy2_1	2	3	100	122	96							4	87	133	947	279
amy2_2	2	3	80	232	8							4	87	133	815	363
amy2_3	2	3	120	267	86							4	90	133	815	279
amy3	3	3	51	26	96							4	93	283	806	258
amy4_1	4	5	87	487	135	1334	3896					5	127	227	124	59	962	451
amy4_2	4	9	415	2742	1288	4755	1960	1352	771	1047	425	10	186	121	323	617	190	119	250	123	168	159
Rice
LOC_Os01g25510	1	2	165	173								3	93	234	516
LOC_Os02g52700	1	3	100	89	91							4	90	133	812	252
LOC_Os02g52710	1	3	108	94	84							4	108	133	812	252
LOC_Os06g49970	2	3	81	1442	543							4	81	133	908	303
LOC_Os09g28420	3	2	76	99								4	93	939	285
LOC_Os09g28400	3	3	126	283	90							3	99	184	881	274
LOC_Os08g36900	3	3	143	85	61							4	90	939	268	116
LOC_Os08g36910	3	2	124	88								3	210	939	282
LOC_Os04g33040	4	4	974	85	121	816						5	333	127	227	146	123
LOC_OS01g51754b	4	3	2210	824	998							4	252	318	608	127
LOC_OS01g51754a	4	6	487	730	434	359	102	82				7	180	107	2500	123	168	138	129
wheat
6AL1	1	2	370	103								3	87	945	252
6AL2	1	2	1118	1293								3	87	945	252
6AL3	1	2	1112	1301								3	87	945	252
6BL2	1	2	1113	1303								3	81	945	252
6BL3	1	2	478	112								3	81	120	252
6BL4	1	4	1106	1285	1821	416						5	87	945	234	281	55
6BL5	1	2	1091	572								3	81	213	252
6DL3	1	2	370	103								3	87	945	252
Un1	1	3	85	148	90							4	87	133	815	279
Un2	1	3	319	1224	1186							4	102	133	815	312
7AL1	2	3	352	1644	1472							4	90	142	818	279
7BL1	2	3	342	1228	1306							4	90	133	944	312
7BL2	2	3	100	186	90							4	186	133	815	297
7BL3	2	3	321	1216	1182							4	90	133	815	312
7DL1	2	3	122	413	62							4	96	133	815	312
7DL2	2	3	72	119	190							4	87	133	815	279
Un3	2	3	100	305	57							4	87	133	815	459
5AL1	3	3	88	25	90							4	216	160	848	258
5BL1	3	3	80	82	96							4	93	157	806	279
5DL1	3	2	1251	1177								3	157	806	279
2AL1	4	5	583	2252	560	839	584					6	182	277	253	227	124	119
2BL1	4	5	1168	486	1267	1127	3913					6	112	227	124	59	956	448
2DL1	4	3	82	493	1728							4	127	227	124	65
3BL1	4	4	1206	2306	878	102						5	632	190	177	168	159
3DL1	4	5	1385	1602	2263	2739	497					5	190	632	323	320	134	183
Un4	4	5	6904	2427	3165	2252	473					6	121	468	323	514	177	173

## Sheet: S3
Table S3A Conserved motif sequences and positions of barley amy1 promoters
Promoter regions (-500 bp from start codon) were analyzed for conserved motifs. The promoter sequence of amy1_1e gene was truncted (only 151 bp in length). The letter in brackets on TATCCA(C/T) column indicated the last alternative bp either C or T. The numbers indicated the positions upstream from translation start codon ATG.
Hvamy1	TATA Box	GARE (TAACAAA)	TATCCA(C/T) box	cAMP-like (TGAGCTC)	Pyrimidine box (CCTTTT)
1_1a	-86/-81	-199/-192	-180/-173 (C)	-220/-213	-225/-219
1_1b	-86/-81	-199/-192	-180/-173 (C)	-220/-213	-225/-219
1_1c	-86/-81	-199/-192	-180/-173 (C)	-220/-213	-225/-219
1_1d	-86/-81	-199/-192	-180/-173 (C)	-220/-213	-225/-219
1_1e	-86/-81
1_2	-89/-84	-198/-191	-179/-172 (T)	-219/-212	-224/-218
Table S3B Conserved motif sequences and positions of barley amy2 promoters
Conserved motifs of amy2 were analysed as described on Table 1a legend. nf: not found.
letter in brackets on the end of TA(T/C)CCAT box indicate either T or C replacement
Hvamy2	TATA box	GARE (TAACAGAG)	TA(T/C)CCAT box	cAMP-like	Pyrimidine box (CCTTTT)	O2S
2_1	-113/-108	-201/-193	-188/-181 (T)	nf	-211/-205	nf
2_2	-97/-92	-196/-188	-183/-176 (C)	-12/-5 (TGAGCTC)	-17/-11	-275/-264 CTTGxxTCATC)
2_3	-129/124	-226/-218	-213/-206 (T)	nf	-236/-230	nf
Table 3C Conserved motifs of rice amy1 and amy2 genes
Rice	TATA Box	GARE (TAACAAA)	TATCCA(C/T) box	cAMP-like (TGAGCTC)	Pyrimidine box (CCTTTT)
LOC_Os02g52700	-99/-94	-213/-206	-199/-192 (T)		-271/-265
LOC_Os02g52710	-85/-80	-199/-192	-182/-175 (T)		-264/-258
LOC_Os01g25510	-89/-84	-210/-203	-186/-176 (T)		-267/-261
LOC_Os06g49970	-151/-146	-306/-298 (TAACAGAG)	Not found		not found

## Sheet: S4
Table S4 Promoter sequence identities
Nucleotide sequences (-500 bp) from start codon were used for the comparison.
A. Sequence identities of barley amy1 gene promoters
Amy1_	1a	1b	1c	1d
1b	100
1c	83.9	84
1d	98.8	98.8	85.2
2	63.6	63.6	61.9	63.8
B. Sequence identities of barley amy2 gene promoters
amy2_	1	2
2	60
3	68	59
C. Sequence identities of rice amy1 and amy2 gene promoters
	1g25510	2g52700	2g52710
2g52700	64.6
2g52710	70	65.7
6g49970	16.7	15.5	15.4
D. Sequence identities of wheat amy1 gene promoters
	6AL1	6Al2	6AL3	6BL2	6BL3	6BL4	6BL5	6DL1
6Al2	54.2
6AL3	56.2	45.8
6BL2	58.3	73	50
6BL3	58.3	53.6	50	57.1
6BL4	63.6	47.9	67.9	50	50
6BL5	58.3	58.1	50	61.6	71.8	50
6DL1	59.8	60.4	67.2	66.7	60.4	67.6	62.5
6DL3	100	54.2	56.2	58.3	58.3	63.6	58.3	59.8
E. Sequence identities of wheat amy2 gene promoters
	7AL1	7BL1	7BL2	7BL3	7DL1	7DL2	Un1	Un2
7BL1	14.1
7BL2	0	52.5
7BL3	14.3	77.2	55.4
7DL1	0	0	55.6	0
7DL2	13	64.2	71.5	65.8	0
Un1	13.7	64.6	70.1	66.6	0	80
Un2	14	76.4	59	77.9	0	67.2	66.3
Un3	0	87.5	0	100	0	100	42.9	100

## Sheet: S5
	Tabkles S5 Sequence identities of amy proteins from wheat, barley and rice.
		6AL1	6AL2	6BL2	6BL3	6BL4	6BL5	6DL1	6DL2	6DL3	7AL1	7BL1	7BL2	7BL3	7DL1	7DL2	amy1_1a	amy1_1b	amy1_1c	amy1_1d	amy1_1e	amy1_2	amy2_1	amy2_2	amy2_3	LOC_Os01g25510.1	LOC_Os02g52700	LOC_Os02g52710	LOC_Os06g49970	Un1	UN2
wheat	6AL2	94.6
wheat	6BL2	94.2	97
wheat	6BL3	82.4	81	81
wheat	6BL4	93.5	95.3	95.1	77.8
wheat	6BL5	84.1	83	83	83	80.2
wheat	6DL1	88	91.6	91.4	80.4	89.8	82.4
wheat	6DL2	88.1	91.1	91.8	78.4	89.3	80.8	87.1
wheat	6DL3	100	94.6	94.2	82.4	93.5	84.1	88	88.1
wheat	7AL1	68.9	68.3	68	57.5	65.4	61	64.3	66.1	68.9
wheat	7BL1	64.3	63.8	63.4	57.3	61.7	60.6	60.3	61.5	64.3	79.7
wheat	7BL2	72.7	71.7	71	61.7	69.5	64.5	64.7	66.5	72.7	88.6	84.4
wheat	7BL3	70.2	69.4	69.1	56.7	67	60.1	65.5	67	70.2	86.2	88.4	92.9
wheat	7DL1	69.8	69	67.9	55.5	66.7	59.1	65.4	66.3	69.8	89.1	82.8	89.6	91.4
wheat	7DL2	72.4	71.5	71.2	61.4	69.1	64.3	68.2	69.8	72.4	88.3	83.1	94.3	91.3	89.8
barley	amy1_1a	97	93.7	93.5	81	93.7	83	87.6	87.3	97	68.3	64	72.5	70.5	70.1	72.7
barley	amy1_1b	97	93.7	93.5	81	93.7	83	87.6	87.3	97	68.3	64	72.5	70.5	70.1	72.7	100
barley	amy1_1c	97	93.7	93.5	81.7	93.5	83.5	87.6	87.3	97	68	63.7	72.1	70.1	69.8	72.3	99.5	99.5
barley	amy1_1d	96.7	93.5	93.3	81	93.3	83	87.3	87	96.7	68	63.7	72.1	70.1	69.8	72.3	99.8	99.8	99.8
barley	amy1_1e	95.9	92.6	92.2		94.2		82.2	84.1	95.9	68.1	61.4	73	73.1	73.3	73.4	99.6	99.6	99.6	99.6
barley	amy1_2	94.4	95.8	94.7	79.7	94.2	82.4	89.4	89.6	94.4	67.7	63.5	71.9	69.9	69.5	72.1	95.1	95.1	95.1	94.9	95.4
barley	amy2_1	73.3	72.5	72.6	62.7	70.3	65.4	68.9	71	73.3	88.5	84.1	93.7	92.6	90.7	94.7	73.7	73.7	73.3	73.3	74.3	73
barley	amy2_2	71.2	70.6	70.1	59.5	68.3	63.2	67.5	68.4	71.2	87.6	80	89.8	87.7	90.2	90.4	71.6	71.6	71.2	71.2	72.2	70.7	92.2
barley	amy2_3	73.3	72.5	71.8	62.1	69.8	64.8	68	69.9	73.3	89.4	83.7	95.2	92.2	92	96.1	73.7	73.7	73.3	73.3	74.7	73	97.5	92.5
rice	LOC_Os01g25510.1	23.2	22.6	22.3	24.5	22.3	31.1	22.3	22.3	23.2	20.3	20.6	21.1	20.6	19.8	20.6	23.2	23.2	23.4	23.4	14.1	22.9	21.2	20.1	21.2
rice	LOC_Os02g52700	82.4	81.6	81.4	68.6	80	73.6	77.7	77.6	82.4	67.1	63.3	70.4	69.5	68	71	83	83	82.8	82.8	83.8	82.6	71.5	70.3	71.5	22.9
rice	LOC_Os02g52710	81.9	80.5	80.9	68.6	79.1	73.1	75.7	75.9	81.9	67.8	64.5	70.1	70.7	68.5	71.5	82.1	82.1	81.9	81.9	82.2	81.4	72.2	70.5	72.2	23.2	94.6
rice	LOC_Os06g49970	70.2	70.1	70	62.7	65.9	64.8	66.9	68.5	70.2	73.5	71	78.8	77.2	75.1	78.6	71	71	70.6	70.6	68.7	70.4	78.7	75.7	79.4	22.6	71.2	71.9
wheat	Un1	72.7	72.4	72.1	62.1	69.3	64.8	68.4	70.7	72.7	88.3	83.3	94.6	90.9	89.4	96.3	72.8	72.8	72.4	72.4	73.1	72.2	94.5	89.5	95.4	20.9	72.1	73	79.5
wheat	UN2	69.4	69.4	68.8	57.9	66.4	61.1	65.5	67.7	69.4	84.6	86.3	89.7	92.8	88.5	90.4	69	69	68.7	68.7	69.6	68.2	90.6	85.8	90.6	20.9	68.2	69.5	76	91.2
wheat	un3	69	68.9	68.2	55.5	60.9	59.1	64.8	66.4	69	82.5	85.6	89	92.7	86.8	88.4	69.3	69.3	68.9	68.9	71.7	68.7	88.2	83.8	88.3	20.1	68.4	69.5	75.2	89.3	91.4

## Sheet: S6
	Table S6 Sequence indentifies of amy promoter nucleotides from wheat, rice and barley
		Ta6AL1	Ta6Al2	Ta6AL3	Ta6BL2	Ta6BL3	Ta6BL4	Ta6BL5	Ta6DL1	Ta6DL3	Ta7AL1	Ta7BL1	Ta7BL2	Ta7BL3	Ta7DL1	Ta7DL2	LOC_Os01g25510	LOC_Os02g52700	LOC_Os02g52710	LOC_Os06g49970 (reversed)	TaUN1 (reversed)	TaUn2 (reversed)	TaUn3 (reversed)	Hvamy1_1a	Hvamy1_1b	Hvamy1_1c	Hvamy1_1d	Hvamy1_1e	Hvamy1_2	Hvamy2_1	Hvamy2_2
wheat	Ta6Al2	56.6
wheat	Ta6AL3	52.2	65.5
wheat	Ta6BL2	58.7	71.5	65
wheat	Ta6BL3	62.3	54.2	51.9	56.3
wheat	Ta6BL4	57.1	64.6	63.8	73.1	53.2
wheat	Ta6BL5	79.3	53.2	50.9	56.9	67.3	53.3
wheat	Ta6DL1	52.4	58.6	58.3	61.5	50.7	61.6	49.8
wheat	Ta6DL3	100	56.6	52.2	58.7	62.3	57.1	79.3	52.4
wheat	Ta7AL1	0	0	0	0	0	0	0	0	0
wheat	Ta7BL1	0	0	0	0	0	0	0	0	0	0
wheat	Ta7BL2	0	0	0	0	0	0	0	0	0	0	57
wheat	Ta7BL3	0	0	0	0	0	0	0	0	0	0	73.3	62.8
wheat	Ta7DL1	0	0	0	0	0	0	0	0	0	0	47.3	47.9	46.3
barley	Ta7DL2	0	0	0	0	0	0	0	0	0	0	56	76.7	59.8	49.9
rice	LOC_Os01g25510	0	0	0	0	0	0	0	0	0	0	0	20	0	0	0
rice	LOC_Os02g52700	0	0	0	0	0	0	0	0	0	0	0	0	0	0	0	0
rice	LOC_Os02g52710	0	0	0	0	0	0	0	0	0	0	0	19.5	0	0	0	63.6	0
rice	LOC_Os06g49970	0	0	0	0	0	0	0	0	0	0	0.4	0	0.4	0	0.2	0	0	0
wheat	TaUN1	0	0	0	0	0	0	0	0	0	0	0	0	0	0	0	20	0	37.5	0
wheat	TaUn2	0	0	0	0	0	0	0	0	0	0	0	0	0	0	0	33.3	0	37.5	0	57.7
wheat	TaUn3	18.7	25.3	26.7	22.7	25.3	24	26.7	24	18.7	0	0	0	0	0	0	0	0	0	0	0	0
barley	Hvamy1_1a	67.2	58.7	56.8	59.4	65.4	56	68.6	57.9	67.2	0	0	0	0	0	0	0	0	0	0	0	0	20
barley	Hvamy1_1b	67.4	58.8	56.8	59.3	65.4	56	68.7	58	67.4	0	0	0	0	0	0	0	0	0	0	0	0	20	100
barley	Hvamy1_1c	63.7	57.7	57.1	57.2	64	54.8	64.4	55.6	63.7	0	0	0	0	0	0	0	0	0	0	0	0	20	81.6	81.6
barley	Hvamy1_1d	67.8	59.1	57	59.7	65.8	56.4	69.1	57.7	67.8	0	0	0	0	0	0	0	0	0	0	0	0	20	98.8	98.8	82.8
barley	Hvamy1_1e	70.7	76.3	73.8	75.5	65.8	70.3	63.3	74.4	70.7	0	0	0	0	0	0	0	0	0	0	0	0	20	97.4	97.4	97.4	97.4
barley	Hvamy1_2	52.8	57.9	55.1	59	53.1	62.8	50.4	70.4	52.8	0	0	0	0	0	0	0	0	0	0	0	0	26.7	58	58.1	55.4	58.1	73.9
barley	Hvamy2_1	0	0	0	0	0	0	0	0	0	0	55.9	62.7	61.9	46.5	62	0	0	0	46.2	0	0	0	0	0	0	0	0	0
barley	Hvamy2_2	0	0	0	0	0	0	0	0	0	0	48.4	52.9	48.7	53.1	49.4	0	0	0	0	0	0	0	0	0	0	0	0	0	45.9
barley	Hvamy2_3	0	0	0	0	0	0	0	0	0	0	52.1	67.6	56.9	48.2	66.8	0	0	0	24.1	0	0	0	0	0	0	0	0	0	56.4	51.1
